# Supplementary material for: Health-Related Quality of Life, Depressive Symptoms, Anxiety, and Somatization Symptoms in Male and Female Patients with Chronic Tinnitus
Source: J Clin Med. 2021 Jun 25;10(13):2798. doi: 10.3390/jcm10132798 (PMC8267833; doi:10.3390/jcm10132798)
Supplement: Supplementary file 1 [file jcm-10-02798-s001.zip]

Archive with 1 entries (1 files):
- jcm-1235333-supplementary.pdf
